# Supplementary material for: Evidence of a Possible Viral Host Switch Event in an Avipoxvirus Isolated from an Endangered Northern Royal Albatross (Diomedea sanfordi)
Source: Viruses. 2022 Feb 1;14(2):302. doi: 10.3390/v14020302 (PMC8880153; doi:10.3390/v14020302)
Supplement: Supplementary file 1 [file viruses-14-00302-s001.zip]

Archive with 1 entries (1 files):
- viruses-1543909-supplementary.pdf
